# Supplementary material for: Astragaloside IV attenuates high-glucose-Induced peritoneal fibrosis via modulation of the ENKUR/PI3K/Akt signalling pathway
Source: PLoS One. 2026 May 8;21(5):e0348762. doi: 10.1371/journal.pone.0348762 (PMC13155615; doi:10.1371/journal.pone.0348762)
Supplement: S4 File — (XLSX) [file pone.0348762.s004.xlsx]

## Sheet: Ultrafiltration
F	87.48		Sham	Uremia	PD	AS-IV
P	<0.0001		9.2	6.6	2.5	7.8
R^2	0.9292		10	7.2	3	9.7
			11	6	0.7	8.8
Brown-Forsythe test: F （DFn，DFd）	0.6432 (3, 20)		10.1	5.8	3.4	10.3
P	0.5962		9.5	7.7	1.8	8
			9.7	8.1	2	8.3
Bartlett's statistic (corrected)	1.123
P	0.7714		9.91667±0.624233	6.9±0.925203	2.233333±0.960555	8.816667±0.99482

## Sheet: D D0 Glucose
F	161.3		Sham	Uremia	PD	AS-IV
P	<0.0001		0.348837	0.177741	0.10299	0.255814
R^2	0.9603		0.322259	0.181063	0.08804	0.284053
			0.335548	0.169435	0.112957	0.244186
Brown-Forsythe test: F （DFn，DFd）	1.122 (3, 20)		0.342193	0.152824	0.051495	0.22093
P	0.3637		0.350498	0.189369	0.07309	0.270764
			0.362126	0.144518	0.124585	0.237542
Bartlett's statistic (corrected)	2.351
P	0.5028		0.343577±0.013715	0.169158±0.017308	0.092193±0.026965	0.252215±0.022931
