# Supplementary material for: Astragaloside IV attenuates high-glucose-Induced peritoneal fibrosis via modulation of the ENKUR/PI3K/Akt signalling pathway
Source: PLoS One. 2026 May 8;21(5):e0348762. doi: 10.1371/journal.pone.0348762 (PMC13155615; doi:10.1371/journal.pone.0348762)
Supplement: S5 File — (XLSX) [file pone.0348762.s005.xlsx]

## Sheet: C ENKUR WB
F	17.1		Sham	Uremia	PD	AS-IV
P	0.0008		0.724309	0.670334	2.33933	0.873201
R^2	0.8651		0.908232	1.01495	1.75052	1.0471
			1.05892	0.911645	1.72368	0.926191
Brown-Forsythe test: F （DFn，DFd）	0.3231 (3, 8)
P	0.8088
			0.897154±0.167581	0.865644±0.176855	1.937842±0.347957	0.948829±0.08913

## Sheet: D α-SMA WB
F	24.03		Sham	Uremia	PD	AS-IV
P	0.0002		0.757254	0.709978	1.51116	0.886758
R^2	0.9001		0.702402	0.710217	1.28006	0.83967
			0.91593	0.887544	1.35337	0.727368
Brown-Forsythe test: F （DFn，DFd）	0.5421 (3, 8)
P	0.9822
			0.791862±0.110891	0.769246±0.102449	1.381531±0.118092	0.817932±0.081888

## Sheet: E E-cadherin WB
F	7.315		Sham	Uremia	PD	AS-IV
P	0.0111		0.652472	0.867748	0.275737	0.769166
R^2	0.7328		1.04352	1.15072	0.421792	1.2106
			0.989326	0.981537	0.51767	0.961102
Brown-Forsythe test: F （DFn，DFd）	0.1825 (3, 8)
P	0.9053
			0.895105±0.211866	1.000003±0.142388	0.405066±0.121831	0.980289±0.221341

## Sheet: F Col-IV WB
F	18.09		Sham	Uremia	PD	AS-IV
P	0.0006		0.426469	0.813281	1.32126	0.866579
R^2	0.8715		0.639462	0.732442	1.09288	0.54256
			0.51988	0.839765	1.30615	0.791118
Brown-Forsythe test: F （DFn，DFd）	0.2912(3, 8)
P	0.8307
			0.528604±0.106764	0.795163±0.055909	1.240097±0.127718	0.733419±0.16954

## Sheet: G ENKUR PCR
F	15.55		Sham	Uremia	PD	AS-IV
P	0.0002		1.00279	1.33892	1.93288	1.12698
R^2	0.7954		1.02786	1.58273	2.38745	0.929364
			0.999873	0.789362	1.73152	1.09919
Brown-Forsythe test: F （DFn，DFd）	1.353(3, 12)		1.00028	1.42179	2.02164	1.28074
P	0.3039
			1.007699±0.013503	1.283202±0.344435	2.018374±0.274363	1.10907±0.143972

## Sheet: H α-SMA PCR
F	15.55		Sham	Uremia	PD	AS-IV
P	0.0002		1.00004	1.23892	1.73288	1.12698
R^2	0.7954		1.01862	1.38273	1.88745	1.22936
			1.00014	1.18936	1.60152	1.09919
Brown-Forsythe test: F （DFn，DFd）	1.353(3, 12)		1.00022	0.97787	1.69164	0.840742
P	0.3039
			1.007699±0.013503	1.283202±0.344435	2.018374±0.274363	1.10907±0.143972

## Sheet: I E-cadherin PCR
F	24		Sham	Uremia	PD	AS-IV
P	<0.0001		1.00139	0.702199	0.324691	0.92346
R^2	0.8572		1.00837	0.851284	0.471205	0.869364
			0.999937	0.802107	0.502305	1.19919
Brown-Forsythe test: F （DFn，DFd）	1.610(3, 12)		1.01093	0.912309	0.39378	0.791692
P	0.2388
			1.005156±0.005326	0.816975±0.088808	0.422995±0.079857	0.945926±0.177291

## Sheet: J Col-IV PCR
F	8.953		Sham	Uremia	PD	AS-IV
P	0.0022		1.0114	1.23892	1.63288	1.32698
R^2	0.6912		1.00051	1.58273	1.78745	0.929364
			0.999163	0.889362	1.53152	1.19919
Brown-Forsythe test: F （DFn，DFd）	1.851(3, 12)		1.00018	1.31787	1.58164	1.28074
P	0.1918
			1.002813±0.005751	1.257222±0.285943	1.633374±0.110742	1.18407±0.177833

## Sheet: L pPI3K PI3K
F	15.22		Sham	Uremia	PD	AS-IV
P	0.0011		0.803907	0.648263	1.40439	0.6453
R^2	0.851		0.647842	0.601088	1.60615	0.939495
			0.969837	0.932586	1.62047	1.01847
Brown-Forsythe test: F （DFn，DFd）	0.08802(3, 8)
P	0.9646
			0.807195±0.161023	0.727312±0.179333	1.543673±0.120833	0.867755±0.196657

## Sheet: M pAkt Akt
F	7.081		Sham	Uremia	PD	AS-IV
P	0.0122		0.773234	0.764559	1.21554	0.964038
R^2	0.7264		0.688631	0.733434	0.977878	0.583693
			0.694331	0.779339	1.43423	0.724714
Brown-Forsythe test: F （DFn，DFd）	1.673(3, 8)
P	0.2491
			0.718732±0.047286	0.759111±0.023432	1.209217±0.228243	0.757482±0.192278
