# Supplementary material for: Astragaloside IV attenuates high-glucose-Induced peritoneal fibrosis via modulation of the ENKUR/PI3K/Akt signalling pathway
Source: PLoS One. 2026 May 8;21(5):e0348762. doi: 10.1371/journal.pone.0348762 (PMC13155615; doi:10.1371/journal.pone.0348762)
Supplement: S6 File — (XLSX) [file pone.0348762.s006.xlsx]

## Sheet: C ENKUR WB
F	85.95		NG	NG+M	1.5%	2.5%
P	<0.0001		0.863895	0.780876	1.07764	1.58093
R^2	0.9699		0.721042	0.828759	1.03254	1.64002
			0.630276	0.763309	1.18153	1.58593
Brown-Forsythe test: F （DFn，DFd）	0.9554 (3, 8)
P	0.459
			0.738404±0.117773	0.790981±0.033875	1.097236±0.076403	1.602293±0.032769

## Sheet: D α-SMA WB
F	30.93		NG	NG+M	1.5%	2.5%
P	<0.0001		0.759101	0.806183	1.20586	1.40696
R^2	0.8855		0.695	0.744541	0.949484	1.30072
			0.772174	0.895152	1.13908	1.25986
Brown-Forsythe test: F （DFn，DFd）	2.299 (3, 12)		0.616086	0.755514	0.926951	1.21001
P	0.1294
Bartlett's statistic (corrected)	1.855
P	0.6031		0.71059±0.071461	0.800348±0.068669	1.055343±0.138272	1.294388±0.083714

## Sheet: E E-cadherin WB
F	49.28		NG	NG+M	1.5%	2.5%
P	<0.0001		1.08734	1.09204	0.81762	0.556564
R^2	0.9249		1.05801	1.09365	0.718687	0.50522
			1.08029	1.06208	0.80586	0.734405
Brown-Forsythe test: F （DFn，DFd）	3.45 (3, 12)		1.11955	1.21275	0.758622	0.68923
P	0.0515
Bartlett's statistic (corrected)	5.158
P	0.1606		1.086299±0.025446	1.11513±0.066678	0.775197±0.04549	0.621355±0.108124

## Sheet: F Col-IV WB
F	21.19		NG	NG+M	1.5%	2.5%
P	0.0004		0.574048	0.595023	0.957725	1.14982
R^2	0.8882		0.465297	0.355983	0.788011	0.995058
			0.522357	0.470045	0.75947	0.949585
Brown-Forsythe test: F （DFn，DFd）	0.1993(3, 8)
P	0.894
			0.520567±0.054398	0.473684±0.119562	0.835069±0.107178	1.031488±0.104971

## Sheet: G ENKUR PCR
F	46.4		NG	NG+M	1.5%	2.5%
P	<0.0001		1.0003	1.12782	1.22615	1.4738
R^2	0.9206		1.00716	0.94189	1.32591	1.60873
			0.999683	1.05176	1.39947	1.5722
Brown-Forsythe test: F （DFn，DFd）	5.925(3, 12)		1.00163	0.853282	1.27219	1.50564
P	0.0102
			1.002193±0.003411	0.993689±0.120777	1.305931±0.074502	1.540094±0.061437

## Sheet: H α-SMA PCR
F	108.6		NG	NG+M	1.5%	2.5%
P	<0.0001		1.00017	1.02782	1.42615	1.7138
R^2	0.976		0.999172	0.901388	1.39591	1.68087
			1.00672	1.07176	1.50947	1.78289
Brown-Forsythe test: F （DFn，DFd）	0.8555(3, 8)
P	0.5021
			1.002022±0.004101	1.000324±0.088453	1.443843±0.058809	1.725855±0.052066

## Sheet: I E-cadherin PCR
F	24		NG	NG+M	1.5%	2.5%
P	<0.0001		1.00033	0.802789	0.673081	0.492918
R^2	0.9452		1.00002	0.87317	0.687109	0.407308
			1.00182	0.927818	0.761807	0.512408
Brown-Forsythe test: F （DFn，DFd）	2.935(3, 12)		0.999926	1.02628	0.716292	0.487292
P	0.0766
			1.000522±0.000881	0.907514±0.094276	0.709572±0.0392	0.474982±0.046381

## Sheet: J Col-IV PCR
F	44.69		NG	NG+M	1.5%	2.5%
P	<0.0001		1.00002	1.02782	1.32615	1.5738
R^2	0.9437		1.00049	1.15119	1.42591	1.68087
			1.00114	0.96174	1.31947	1.50729
Brown-Forsythe test: F （DFn，DFd）	0.9928(3, 8)
P	0.4439
			1.000549±0.000561	1.046917±0.096158	1.357177±0.059621	1.587322±0.087578

## Sheet: L pPI3K PI3K
F	71.37		NG	NG+M	1.5%	2.5%
P	<0.0001		0.687469	0.490999	0.922868	1.36012
R^2	0.964		0.63935	0.683184	0.910999	1.38202
			0.699789	0.663713	0.862125	1.25521
Brown-Forsythe test: F （DFn，DFd）	0.3987(3, 8)
P	0.7578
			0.675536±0.031938	0.612632±0.105786	0.898664±0.032195	1.33245±0.067786

## Sheet: M pAkt Akt
F	48.25		NG	NG+M	1.5%	2.5%
P	<0.0001		0.444397	0.585684	0.816811	1.39831
R^2	0.9476		0.675252	0.684846	0.955943	1.39722
			0.505228	0.509007	0.973116	1.27018
Brown-Forsythe test: F （DFn，DFd）	0.1183(3, 8)
P	0.9468
			0.541626±0.119654	0.593179±0.088159	0.91529±0.085716	1.355239±0.073664
