# Supplementary material for: Astragaloside IV attenuates high-glucose-Induced peritoneal fibrosis via modulation of the ENKUR/PI3K/Akt signalling pathway
Source: PLoS One. 2026 May 8;21(5):e0348762. doi: 10.1371/journal.pone.0348762 (PMC13155615; doi:10.1371/journal.pone.0348762)
Supplement: S7 File — (XLSX) [file pone.0348762.s007.xlsx]

## Sheet: A CCK8
F	5.797		0	10	20	30	50	80	100
P	0.0007		0.98273	1.02933	1.01232	1.13854	1.1007	0.932444	0.829206
R^2	0.5818		0.944	0.993651	1.15987	1.26984	0.955683	0.992508	1.01549
			1.07708	0.945905	1.1906	1.14819	1.04432	1.04902	1.02502
Brown-Forsythe test: F （DFn，DFd）	0.7026 (6, 25)		0.99619	1.01156	1.05956	1.07543	1.06616	0.899683	0.941714
P	0.6502						0.98819	0.934857	0.989333
									0.846857
Bartlett's statistic (corrected)	2.945
P	0.8157
			1.000000±0.055946	0.995111±0.035893	1.105587±0.083652	1.158±0.081243	1.031009±0.058687	0.961702±0.059152	0.94127±0.085211

## Sheet: C ENKUR WB
F	27.42		0	10	30	50
P	<0.0001		1.31197	0.816145	0.46688	0.289318
R^2	0.8727		1.1277	0.980309	0.840341	0.472274
			1.23766	0.967533	0.789362	0.46608
Brown-Forsythe test: F （DFn，DFd）	1.507 (3, 12)		1.00874	0.885335	0.622482	0.45785
P	0.263
Bartlett's statistic (corrected)	2.063
P	0.5594		1.17152±0.132312	0.912331±0.0767	0.679766±0.169703	0.421381±0.08824

## Sheet: D α-SMA WB
F	41.91		0	10	30	50
P	<0.0001		1.21945	1.04095	0.938244	0.591309
R^2	0.9402		1.46048	1.01281	0.785729	0.637944
			1.2982	0.927171	0.839794	0.620557
Brown-Forsythe test: F （DFn，DFd）	0.7885 (3, 8)
P	0.5334
			1.326043±0.122903	0.993643±0.059261	0.854589±0.077326	0.616603±0.023567

## Sheet: E E-cadherin WB
F	49.28		0	10	30	50
P	<0.0001		0.613985	1.01152	1.18833	1.52495
R^2	0.9249		0.459975	0.713319	1.14853	1.41628
			0.661453	0.843774	1.19458	1.42833
Brown-Forsythe test: F （DFn，DFd）	3.45 (3, 12)
P	0.0515
Bartlett's statistic (corrected)	5.158
P	0.1606		0.578471±0.105329	0.856204±0.149487	1.177147±0.024978	1.45652±0.059564

## Sheet: F Col-IV WB
F	12.81		0	10	30	50
P	0.0005		1.18866	1.07999	0.825051	0.66147
R^2	0.7621		0.908989	0.749289	0.696209	0.568001
			1.10973	0.900389	0.605804	0.522852
Brown-Forsythe test: F （DFn，DFd）	0.4937(3, 12)		1.25888	1.08311	0.397654	0.439167
P	0.6933
Bartlett's statistic (corrected)	1.131
P	0.7697		1.116565±0.151203	0.953194±0.160541	0.63118±0.179808	0.547873±0.092651

## Sheet: G ENKUR PCR
F	30.97		0	10	30	50
P	<0.0001		1.00058	0.882375	0.703241	0.457203
R^2	0.8856		1.00264	0.783469	0.822375	0.50237
			1.01267	0.71745	0.603209	0.327345
Brown-Forsythe test: F （DFn，DFd）	2.211(3, 12)		1.00018	0.922783	0.662479	0.55746
P	0.1396
			1.004018±0.005871	0.826519±0.093338	0.697826±0.092635	0.461095±0.09814

## Sheet: H α-SMA PCR
F	37.67		0	10	30	50
P	<0.0001		1.00097	0.772469	0.83765	0.527483
R^2	0.904		1.00639	0.903247	0.603871	0.470854
			0.999818	0.827469	0.782347	0.467568
Brown-Forsythe test: F （DFn，DFd）	8.75(3, 12)		1.00161	0.802374	0.592874	0.39257
P	0.0024
			1.002199±0.002891	0.82639±0.055954	0.704185±0.124332	0.464619±0.055349

## Sheet: I E-cadherin PCR
F	31.5		0	10	30	50
P	<0.0001		0.999285	1.23763	1.45689	1.5679
R^2	0.8873		1.00017	1.08961	1.20238	1.49285
			1.00118	1.17123	1.38748	1.60358
Brown-Forsythe test: F （DFn，DFd）	8.355(3, 12)		1.00614	1.1937	1.22498	1.43451
P	0.0029
			1.001695±0.003062	1.173044±0.062081	1.317932±0.124016	1.524711±0.075803

## Sheet: J Col-IV PCR
F	42.7		0	10	30	50
P	<0.0001		1.00023	0.83249	0.66284	0.502738
R^2	0.9143		1.00318	0.782375	0.533765	0.417982
			1.00169	0.902408	0.727365	0.587379
Brown-Forsythe test: F （DFn，DFd）	2.842(3, 12)		1.00022	0.717265	0.60739	0.451283
P	0.0825
			1.001329±0.001414	0.808634±0.078317	0.63284±0.082257	0.489846±0.07378

## Sheet: L pPI3K PI3K
F	25.79		0	10	30	50
P	0.0002		1.11915	0.779732	0.557082	0.447929
R^2	0.9063		0.995415	0.696238	0.490866	0.409585
			1.00499	0.827241	0.749212	0.504851
Brown-Forsythe test: F （DFn，DFd）	0.4344(3, 8)
P	0.7343
			1.03985±0.068838	0.767737±0.06632	0.599053±0.13419	0.454122±0.047934

[truncated: 1 more sheets: M pAkt Akt]
