# Supplementary material for: Astragaloside IV attenuates high-glucose-Induced peritoneal fibrosis via modulation of the ENKUR/PI3K/Akt signalling pathway
Source: PLoS One. 2026 May 8;21(5):e0348762. doi: 10.1371/journal.pone.0348762 (PMC13155615; doi:10.1371/journal.pone.0348762)
Supplement: S8 File — (XLSX) [file pone.0348762.s008.xlsx]

## Sheet: weight
W0（before PD）
Sham	Uremia	PD	AS-IV
385	325	331	304
401	299	305	325
392	310	340	362
366	351	328	333
421	342	360	340
397	317	336	300
393.67±18.20	324.00±19.62	333.33±17.88	327.33±23.20
W1（at the endpoint of PD）
Sham	Uremia	PD	AS-IV
478	367	401	399
482	307	379	407
491	355	424	454
450	394	411	400
520	370	432	421
493	341	388	385
485.67±22.83	355.67±29.62	405.83±20.51	411.00±24.11
△W（W1-W0）					F	34.29
Sham	Uremia	PD	AS-IV		P	<0.0001		Tukey's Honest Significant Difference test	Mean Difference	significance	abstract	adj.P
93	42	70	95		R^2	0.8372		Sham vs. Uremia	60.33	yes	****	<0.0001
81	8	74	82					Sham vs. PD	19.5	yes	*	0.0317
99	45	84	92		Brown-Forsythe test: F （DFn，DFd）	0.8047 (3, 20)		Sham vs. AS-IV	8.333	no	ns	0.5796
84	43	83	67		P	0.506		Uremia vs. PD	-40.83	yes	****	<0.0001
99	28	72	81					Uremia vs. AS-IV	-52	yes	****	<0.0001
96	24	52	85		Bartlett's statistic (corrected)	1.862		PD vs. AS-IV	-11.17	no	ns	0.3358
					P	0.6016
92.00±7.75	31.67±14.46	72.50±11.59	83.67±9.87
